# Supplementary material for: Human mitochondrial ADP/ATP carrier SLC25A4 operates with a ping‐pong kinetic mechanism
Source: EMBO Rep. 2023 Jun 6;24(8):e57127. doi: 10.15252/embr.202357127 (PMC10398649; doi:10.15252/embr.202357127)
Supplement: Supplementary file 2 — Source Data for Figure 1 [file EMBR-24-e57127-s003.zip]

Archive with 4 entries (4 files):
- Figure_1/Figure_1.xlsx
- Figure_2/Figure_2A.xlsx
- Figure_2/Figure_2B.xlsx
- Figure_2/Figure_2C.xlsx
