# Supplementary material for: Human mitochondrial ADP/ATP carrier SLC25A4 operates with a ping‐pong kinetic mechanism
Source: EMBO Rep. 2023 Jun 6;24(8):e57127. doi: 10.15252/embr.202357127 (PMC10398649; doi:10.15252/embr.202357127)
Supplement: Supplementary file 2 — Source Data for Figure 1 [file EMBR-24-e57127-s003.zip › Figure_1/Figure_1.xlsx]

## Sheet: 0.10 mM ATPint
Time (secs)	0.50 μM ATPext			0.67 μM ATPext			1.00 μM ATPext			1.50 μM ATPext			2.50 μM ATPext			5.00 μM ATPext			15.00 μM ATPext
	Bio repeat 1	Bio repeat 2	Bio repeat 3	Bio repeat 1	Bio repeat 2	Bio repeat 3	Bio repeat 1	Bio repeat 2	Bio repeat 3	Bio repeat 1	Bio repeat 2	Bio repeat 3	Bio repeat 1	Bio repeat 2	Bio repeat 3	Bio repeat 1	Bio repeat 2	Bio repeat 3	Bio repeat 1	Bio repeat 2	Bio repeat 3
0	0.0026	0.0014	0.0043	0.0034	0.0022	0.0067	0.0042	0.0041	0.007	0.0054	0.0058	0.0074	0.0069	0.0073	0.0078	0.0057	0.0009	0.0102	0.0054	-0.007	0.016
20	0.009	0.0068	0.0086	0.0103	0.0075	0.0107	0.0112	0.0115	0.0131	0.0131	0.0146	0.0148	0.0143	0.0175	0.0172	0.0153	0.0135	0.0206	0.0161	0.0084	0.0232
35	0.0123	0.0098	0.0114	0.0118	0.0115	0.0145	0.0136	0.0158	0.0161	0.0145	0.0189	0.0179	0.0161	0.0213	0.0218	0.0176	0.0169	0.0242	0.0178	0.0127	0.0258
50	0.0136	0.0119	0.0122	0.0143	0.0141	0.0158	0.0145	0.0169	0.0176	0.0165	0.0208	0.0202	0.0183	0.0234	0.0232	0.0192	0.0178	0.0256	0.02	0.0157	0.0299
65	0.0152	0.0143	0.0151	0.0147	0.0156	0.0185	0.0161	0.0198	0.0194	0.0179	0.0228	0.0221	0.0196	0.0251	0.0244	0.0214	0.021	0.028	0.0216	0.0165	0.0304
80	0.0158	0.0154	0.0151	0.0164	0.0169	0.0189	0.0156	0.0197	0.0202	0.0195	0.0231	0.0247	0.0209	0.0257	0.0266	0.0226	0.0224	0.0292	0.0218	0.0165	0.0326
95	0.0155	0.0154	0.0158	0.017	0.0175	0.0205	0.0175	0.0208	0.0217	0.0201	0.0248	0.0237	0.0229	0.0278	0.0282	0.0229	0.022	0.0304	0.0246	0.0168	0.0322
125	0.0173	0.0171	0.0165	0.0166	0.0163	0.0201	0.0177	0.021	0.022	0.0207	0.0262	0.025	0.0213	0.0262	0.0262	0.0244	0.0223	0.0293	0.0244	0.0167	0.0325

## Sheet: 0.25 mM ATPint
Time (secs)	0.50 μM ATPext			0.67 μM ATPext			1.00 μM ATPext			1.50 μM ATPext			2.50 μM ATPext			5.00 μM ATPext			15.00 μM ATPext
	Bio repeat 1	Bio repeat 2	Bio repeat 3	Bio repeat 1	Bio repeat 2	Bio repeat 3	Bio repeat 1	Bio repeat 2	Bio repeat 3	Bio repeat 1	Bio repeat 2	Bio repeat 3	Bio repeat 1	Bio repeat 2	Bio repeat 3	Bio repeat 1	Bio repeat 2	Bio repeat 3	Bio repeat 1	Bio repeat 2	Bio repeat 3
0	0.0014	0.004	0.0016	0.0011	0.0054	0.0027	0.0027	0.0058	0.0046	0.0033	0.0084	0.0057	0.0038	0.0085	0.0093	0.0058	0.0098	0.0032	0.0033	0.0107	-0.0059
20	0.0082	0.0137	0.0083	0.0109	0.0159	0.0108	0.0143	0.017	0.0154	0.014	0.021	0.0197	0.0209	0.0251	0.0244	0.0231	0.0286	0.0229	0.0253	0.0296	0.0226
35	0.0114	0.0212	0.0118	0.0165	0.0195	0.0167	0.0202	0.0235	0.0234	0.0203	0.0267	0.0271	0.0268	0.0318	0.0318	0.0346	0.0345	0.0318	0.0411	0.0371	0.0312
50	0.0167	0.0213	0.0147	0.0207	0.0235	0.0196	0.0237	0.0251	0.0255	0.0293	0.031	0.0323	0.0345	0.0363	0.0373	0.0386	0.0385	0.0386	0.0517	0.0434	0.0372
65	0.0212	0.0259	0.0179	0.0243	0.0309	0.0242	0.0275	0.0302	0.0305	0.0338	0.0362	0.037	0.0373	0.0394	0.0423	0.0445	0.0427	0.0427	0.0582	0.0484	0.043
80	0.0225	0.0261	0.0198	0.0256	0.0291	0.0252	0.032	0.0302	0.0324	0.0327	0.0364	0.0377	0.0446	0.0411	0.0444	0.0479	0.0472	0.045	0.0506	0.0492	0.0446
95	0.023	0.0278	0.0212	0.0276	0.03	0.0276	0.0312	0.0342	0.0341	0.0384	0.0403	0.0423	0.0461	0.0461	0.0479	0.0518	0.048	0.0469	0.0566	0.053	0.046
125	0.028	0.0312	0.0232	0.0325	0.031	0.0278	0.0376	0.0329	0.0353	0.0412	0.0404	0.045	0.0494	0.0456	0.0473	0.0572	0.0507	0.0489	0.0635	0.0561	0.0434

## Sheet: 0.50 mM ATPint
Time (secs)	0.50 μM ATPext			0.67 μM ATPext			1.00 μM ATPext			1.50 μM ATPext			2.50 μM ATPext			5.00 μM ATPext			15.00 μM ATPext
	Bio repeat 1	Bio repeat 2	Bio repeat 3	Bio repeat 1	Bio repeat 2	Bio repeat 3	Bio repeat 1	Bio repeat 2	Bio repeat 3	Bio repeat 1	Bio repeat 2	Bio repeat 3	Bio repeat 1	Bio repeat 2	Bio repeat 3	Bio repeat 1	Bio repeat 2	Bio repeat 3	Bio repeat 1	Bio repeat 2	Bio repeat 3
0	0.0032	0.0038	0.0019	0.0023	0.005	0.0033	0.0057	0.0062	0.0054	0.0063	0.0078	0.0066	0.0061	0.0107	0.0104	0.0125	0.0107	0.0054	0.0056	0.012	-0.0032
20	0.0083	0.0175	0.0094	0.0169	0.0198	0.0147	0.0215	0.0225	0.0211	0.0217	0.0276	0.0274	0.0372	0.0338	0.0356	0.0395	0.0407	0.0349	0.0478	0.0449	0.0391
35	0.0131	0.021	0.0144	0.0234	0.0245	0.0225	0.0311	0.0289	0.0336	0.032	0.0351	0.0386	0.0474	0.0474	0.0462	0.059	0.0543	0.0497	0.0712	0.0649	0.0624
50	0.0254	0.0266	0.0189	0.0308	0.0284	0.0271	0.04	0.0342	0.0372	0.0467	0.0413	0.047	0.0602	0.0502	0.0566	0.0698	0.0563	0.0632	0.082	0.0659	0.0692
65	0.0296	0.0316	0.0227	0.0365	0.0352	0.0333	0.0436	0.0401	0.045	0.0585	0.0497	0.0546	0.0669	0.0544	0.0648	0.0894	0.0655	0.0737	0.105	0.0778	0.086
80	0.0359	0.0355	0.0261	0.0405	0.0381	0.035	0.052	0.0425	0.0468	0.056	0.0526	0.0564	0.0774	0.0657	0.072	0.0977	0.0718	0.0797	0.1083	0.0794	0.0886
95	0.0375	0.0338	0.0278	0.0436	0.04	0.04	0.0546	0.0481	0.054	0.072	0.0551	0.0647	0.0813	0.07	0.0795	0.0967	0.0741	0.0841	0.1229	0.0895	0.0946
125	0.0451	0.0388	0.0317	0.0489	0.041	0.0414	0.0632	0.0466	0.056	0.0725	0.0589	0.0693	0.0902	0.0666	0.0803	0.11	0.0838	0.0919	0.1379	0.095	0.0982

## Sheet: 1.00 mM ATPint
Time (secs)	0.50 μM ATPext			0.67 μM ATPext			1.00 μM ATPext			1.50 μM ATPext			2.50 μM ATPext			5.00 μM ATPext			15.00 μM ATPext
	Bio repeat 1	Bio repeat 2	Bio repeat 3	Bio repeat 1	Bio repeat 2	Bio repeat 3	Bio repeat 1	Bio repeat 2	Bio repeat 3	Bio repeat 1	Bio repeat 2	Bio repeat 3	Bio repeat 1	Bio repeat 2	Bio repeat 3	Bio repeat 1	Bio repeat 2	Bio repeat 3	Bio repeat 1	Bio repeat 2	Bio repeat 3
0	0.0033	0.0016	0.0053	0.0053	0.003	0.0091	0.0056	0.0052	0.01	0.008	0.0071	0.0111	0.0093	0.0095	0.0139	0.0111	0.0058	0.0172	0.0133	-0.0023	0.0186
20	0.0156	0.0086	0.0155	0.02	0.0142	0.0243	0.0226	0.0228	0.0298	0.0285	0.0284	0.0349	0.0364	0.0362	0.0466	0.0451	0.0461	0.0606	0.0561	0.0503	0.0746
35	0.0222	0.0133	0.0219	0.0283	0.0244	0.0348	0.0344	0.0361	0.0407	0.0402	0.0412	0.0479	0.054	0.0551	0.0679	0.0664	0.0648	0.0843	0.0797	0.0761	0.1005
50	0.0307	0.0188	0.0298	0.036	0.0295	0.0399	0.0398	0.0421	0.0498	0.0528	0.0551	0.0618	0.069	0.0674	0.0833	0.0818	0.085	0.1026	0.1	0.1008	0.1257
65	0.0392	0.0237	0.0369	0.0403	0.0357	0.0508	0.0523	0.0526	0.0622	0.0677	0.0677	0.0742	0.0786	0.0825	0.0998	0.0954	0.099	0.1214	0.1114	0.1265	0.1428
80	0.0412	0.0268	0.038	0.0481	0.0402	0.0583	0.0553	0.0561	0.0662	0.068	0.0722	0.0811	0.0932	0.0925	0.1097	0.1096	0.1124	0.1377	0.1237	0.1412	0.1572
95	0.0411	0.0289	0.0419	0.0525	0.0443	0.0627	0.0619	0.0658	0.0757	0.0758	0.085	0.092	0.1037	0.1085	0.1246	0.1129	0.1237	0.1471	0.1355	0.1522	0.1751
125	0.0517	0.0341	0.0467	0.0575	0.048	0.0639	0.0654	0.0689	0.0771	0.0907	0.0948	0.0977	0.1002	0.1127	0.1224	0.1355	0.1351	0.1625	0.1564	0.161	0.1824

## Sheet: 2.50 mM ATPint
Time (secs)	0.50 μM ATPext	0.67 μM ATPext	1.00 μM ATPext	1.50 μM ATPext	2.50 μM ATPext	5.00 μM ATPext	15.00 μM ATPext
0	0.0029	0.0046	0.005	0.0058	0.0055	0.0076	0.0058
20	0.0125	0.0205	0.0246	0.0298	0.0426	0.0586	0.0723
35	0.0181	0.029	0.0392	0.0448	0.0651	0.0859	0.1113
50	0.0275	0.0405	0.0483	0.0598	0.0827	0.1132	0.1384
65	0.0347	0.0485	0.0604	0.0771	0.1004	0.1343	0.1697
80	0.0382	0.0563	0.07	0.0831	0.1189	0.152	0.1912
95	0.0404	0.0603	0.0781	0.0973	0.142	0.1671	0.216
125	0.0475	0.0692	0.0866	0.1092	0.1388	0.1851	0.2485
