# Supplementary material for: Human mitochondrial ADP/ATP carrier SLC25A4 operates with a ping‐pong kinetic mechanism
Source: EMBO Rep. 2023 Jun 6;24(8):e57127. doi: 10.15252/embr.202357127 (PMC10398649; doi:10.15252/embr.202357127)
Supplement: Supplementary file 2 — Source Data for Figure 1 [file EMBR-24-e57127-s003.zip › Figure_2/Figure_2A.xlsx]

## Sheet: Km
ATP (μM)	0.10 mM ATPint			0.25 mM ATPint			0.50 mM ATPint			1.00 mM ATPint			2.50 mM ATPint
0.5	0.030354	0.022008	0.0222	0.025	0.04242	0.02433	0.03089	0.04773	0.028302	0.045672	0.026676	0.043368	0.038892
0.67	0.030798	0.02883	0.026214	0.03433	0.04752	0.036474	0.04954	0.054066	0.046044	0.052122	0.047298	0.06414	0.057216
1	0.034902	0.03801	0.031752	0.0395	0.052002	0.049752	0.05665	0.06372	0.06534	0.06708	0.06816	0.07854	0.0723
1.5	0.032958	0.042666	0.03816	0.04573	0.057102	0.05646	0.06852	0.07536	0.07788	0.07332	0.07638	0.09072	0.08562
2.5	0.036984	0.056994	0.054252	0.05885	0.0726	0.07056	0.10038	0.09924	0.09564	0.11454	0.102	0.13902	0.13458
5	0.04281	0.052062	0.06162	0.06774	0.07698	0.08196	0.11652	0.1083	0.11166	0.11922	0.13614	0.15774	0.17754
15	0.046782	4.5414	0.054546	0.1077	0.08226	4.4442	0.13998	0.13218	0.15924	0.14706	0.18432	0.20754	0.21078
Note: numbers in red were exlcuded from the analyses
