# Supplementary material for: Human mitochondrial ADP/ATP carrier SLC25A4 operates with a ping‐pong kinetic mechanism
Source: EMBO Rep. 2023 Jun 6;24(8):e57127. doi: 10.15252/embr.202357127 (PMC10398649; doi:10.15252/embr.202357127)
Supplement: Supplementary file 2 — Source Data for Figure 1 [file EMBR-24-e57127-s003.zip › Figure_2/Figure_2B.xlsx]

## Sheet: Km
1/ATP (μM)	0.10 mM ATPint			0.25 mM ATPint			0.50 mM ATPint			1.00 mM ATPint			2.50 mM ATPint
2	32.9446	45.438	45.045	40	23.5738	41.1015	32.3729	20.9512	35.3332	21.8953	37.4869	23.0585	25.7122
1.49254	32.4696	34.6861	38.1476	29.129	21.0438	27.4168	20.1857	18.4959	21.7184	19.1858	21.1425	15.5909	17.4776
1	28.6517	26.3089	31.4941	25.3165	19.23	20.0997	17.6523	15.6937	15.3046	14.9076	14.6714	12.7324	13.8313
0.666667	30.3416	23.4379	26.2055	21.8675	17.5125	17.7117	14.5943	13.2696	12.8403	13.6388	13.0924	11.0229	11.6795
0.4	27.0387	17.5457	18.4325	16.9924	13.7741	14.1723	9.9621	10.0766	10.4559	8.7306	9.8039	7.1932	7.4305
0.2	23.359	19.2079	16.2285	14.7623	12.9904	12.2011	8.5822	9.2336	8.9558	8.3879	7.3454	6.3395	5.6325
0.0666667	21.3757	*	18.3332	9.2851	12.1566	*	7.1439	7.5654	6.2798	6.7999	5.4253	4.8183	4.7443
*The missing values were excluded from the data presented in Figure 2A
