# Supplementary material for: Human mitochondrial ADP/ATP carrier SLC25A4 operates with a ping‐pong kinetic mechanism
Source: EMBO Rep. 2023 Jun 6;24(8):e57127. doi: 10.15252/embr.202357127 (PMC10398649; doi:10.15252/embr.202357127)
Supplement: Supplementary file 2 — Source Data for Figure 1 [file EMBR-24-e57127-s003.zip › Figure_2/Figure_2C.xlsx]

## Sheet: Km
	Vmax	Error	Km	Upper limit	Lower limit
0.10 mM ATPint	0.059	0.012	0.303	0.816	0.909
0.25 mM ATPint	0.101	0.015	2.16	0.569	1.27
0.50 mM ATPint	0.156	0.018	1.7	1.1	1.99
1.00 mM ATPint	0.202	0.038	1.37	2.63	2.01
2.50 mM ATPint	0.251		2.41
These values were calculated in Prism from the data in Figure 2A
