# Supplementary material for: Human mitochondrial ADP/ATP carrier SLC25A4 operates with a ping‐pong kinetic mechanism
Source: EMBO Rep. 2023 Jun 6;24(8):e57127. doi: 10.15252/embr.202357127 (PMC10398649; doi:10.15252/embr.202357127)
Supplement: Supplementary file 3 — Source Data for Figure 2 [file EMBR-24-e57127-s001.zip]

Archive with 3 entries (3 files):
- Figure_2/Figure_2A.xlsx
- Figure_2/Figure_2B.xlsx
- Figure_2/Figure_2C.xlsx
